# Supplementary material for: Properties of repression condensates in living Ciona embryos
Source: Nat Commun. 2021 Mar 10;12:1561. doi: 10.1038/s41467-021-21606-5 (PMC7946874; doi:10.1038/s41467-021-21606-5)
Supplement: Supplementary file 17 — Source Data [file 41467_2021_21606_MOESM17_ESM.xlsx]

## Sheet: Figure 1d
		x_mother	-13.09	-12.54	-11.99	-11.44	-10.89	-10.34	-9.79	-9.24	-8.69	-8.14	-7.59	-7.04	-6.49	-5.94	-5.39	-4.84	-4.29	-3.74	-3.19	-2.64	-2.09	-1.54	-0.99	-0.44	0.11	0.66	1.21	1.76	2.31	2.86	3.41	3.96	4.51	5.06
		y_mother	5.54839	5.77419	5.87097	6	6	5.83871	5.41935	5.06452	4.74194	4.09677	3.64516	3.29032	2.80645	2.25806	1.58065	1.09677	0.709677	0.290323	0.0645161	0	0	0	0	0	0	0	0	0	0	0	0	0	0	0.0322581
		y_err_mother	1.02758	0.990275	0.991361	0.894427	0.856349	0.969425	1.14816	1.26321	1.34084	1.35043	1.17042	1.16027	1.32714	1.52682	1.40888	1.32551	1.10132	0.69251	0.249731	0	0	0	0	0	0	0	0	0	0	0	0	0	0	0.179605
		x_daughter	5.06	5.61	6.16	6.71	7.26	7.81	8.36	8.91	9.46	10.01	10.56	11.11	11.66	12.21	12.76	13.31	13.86	14.41	14.96	15.51	16.06	16.61	17.16	17.71	18.26	18.81	19.36	19.91	20.46	21.01	21.56	22.11	22.66	23.21	23.76	24.31	24.86	25.41	25.96	26.51	27.06	27.61
		y_daughter	0	0	0	0	0	0	0	0	0	0.0967742	0.16129	0.387097	0.741935	1.19355	1.77419	2.16129	2.74194	3.06452	3.03226	2.6129	2.03226	1.6129	1.19355	1	0.903226	1.25806	1.64516	1.93548	2.03226	2.06452	2.12903	2.19355	2.22581	2.22581	2.35484	2.35484	2.41935	2.45161	2.3871	2.35484	2.16129	2.09677
		y_err_dughter	0	0	0	0	0	0	0	0	0	0.396219	0.454369	0.715422	1.03175	1.35202	1.4991	1.43983	1.34084	1.09348	1.37801	1.68676	1.85264	1.85611	1.57944	1.43759	1.01176	1.06357	0.984831	0.727346	0.54674	0.442379	0.499462	0.542792	0.497305	0.497305	0.486373	0.486373	0.50161	0.505879	0.495138	0.608188	0.734701	0.746317
		x_daughter	5.06	5.61	6.16	6.71	7.26	7.81	8.36	8.91	9.46	10.01	10.56	11.11	11.66	12.21	12.76	13.31	13.86	14.41	14.96	15.51	16.06	16.61	17.16	17.71	18.26	18.81	19.36	19.91	20.46	21.01	21.56	22.11	22.66	23.21	23.76	24.31	24.86	25.41	25.96	26.51	27.06	27.61
		y_daughter	0.0322581	0.0322581	0.0322581	0.0967742	0.322581	0.709677	1.12903	1.41935	1.90323	2.29032	2.77419	2.90323	3.03226	3.25806	3.58065	3.77419	3.77419	3.90323	3.80645	3.35484	3.12903	3.09677	2.87097	2.67742	2.70968	3.19355	3.48387	3.45161	3.58065	3.70968	3.77419	3.64516	3.48387	3.45161	3.25806	3.09677	2.90323	2.70968	2.54839	2.32258	2.22581	2.29032
		y_err_dughter	0.179605	0.179605	0.179605	0.300537	0.599283	1.00643	1.17592	1.14816	1.10619	0.937854	0.956022	0.943569	0.982645	0.964978	0.922829	0.844972	0.804557	0.650889	0.980454	1.42708	1.38424	1.37489	1.23131	1.16582	1.10132	0.833441	0.676805	0.675214	0.672022	0.528744	0.425024	0.486373	0.508001	0.505879	0.630753	0.70023	0.650889	0.642575	0.675214	0.540808	0.425024	0.461414
		x	-13.09	-12.54	-11.99	-11.44	-10.89	-10.34	-9.79	-9.24	-8.69	-8.14	-7.59	-7.04	-6.49	-5.94	-5.39	-4.84	-4.29	-3.74	-3.19	-2.64	-2.09	-1.54	-0.99	-0.44	0.11	0.66	1.21	1.76	2.31	2.86	3.41	3.96	4.51	5.06	5.61	6.16	6.71	7.26	7.81	8.36	8.91	9.46	10.01	10.56	11.11	11.66	12.21
		y	340.082	349.981	358.548	369.581	381.8	389.597	393.214	397.286	399.42	398.067	386.886	369.691	346.695	313.505	276.789	234.522	195.363	161.005	136.878	119.916	105.836	98.011	91.4939	89.2613	88.4502	86.0755	87.7117	96.7633	105.676	117.448	135.27	155.912	174.364	191.593	211.089	230.843	250.326	268.312	293.997	321.252	349.909	380.486	412.59	447.317	481.055	518.404	557.346
		y_err	20.6372	20.6018	19.7951	19.5994	22.2734	19.0852	17.3432	16.3346	13.6201	14.4296	20.5912	39.2643	60.9434	75.1143	83.6275	84.801	72.341	53.0886	39.6666	27.8219	14.8361	14.5342	12.7915	11.7262	12.1308	11.4228	12.5022	20.1487	23.4053	29.1497	41.0421	43.4787	39.6965	38.7856	34.9773	30.5874	34.1889	42.7363	49.879	53.6782	55.9713	56.9673	59.1301	61.7481	65.0266	71.6797	73.4621
[truncated: 28 more columns]

## Sheet: Figure 4e
	Gro_Hes.a	0.906012	0.886012	0.864704	0.89442	0.927516	0.858161	0.92387	0.930871	0.943057	0.915266	0.93903	0.901206
	Gro_Hes.a_ mutant	0.969968	0.956881	0.956031	0.955247	0.962062	0.972861	0.955896	0.930165	0.945567	0.915813	0.976246	0.965714
	CDYL	0.0790463	0.11378	-0.0423002	0.0132359	-0.0382408	-0.10229	-0.0164717	-0.0722818	-0.0447057	-0.0663043	NaN	NaN
	HP1	0.0340441	0.00539408	0.283834	0.150434	0.219971	0.0449944	0.0712726	0.119803	0.0586374	0.0629242	0.017734	NaN

## Sheet: Figure 5a
Figure 5a
	a-1
	x_mother	-13.0781	-12.5286	-11.9791	-11.4296	-10.8801	-10.3306	-9.7811	-9.2316	-8.6821	-8.1326	-7.5831	-7.0336	-6.4841	-5.9346	-5.3851	-4.8356	-4.2861	-3.7366	-3.1871	-2.6376	-2.0881	-1.5386	-0.9891	-0.4396	0.1099
	y_mother	33.0323	33.2258	32.4194	31.4516	30.4839	28.8387	27.871	25.9677	23.8065	22.0645	20.0645	18.4194	15.4839	12.5484	9.83871	7.29032	5.12903	3.19355	2.06452	1.29032	0.741935	0.612903	0.322581	0.193548	0.129032
	y_err_mother	4.39305	4.59499	4.64596	4.62485	4.60341	5.05369	5.31502	4.65105	4.43786	4.0161	4.16282	4.93811	6.00484	5.98798	5.82579	5.53891	4.27973	2.54846	1.82456	1.39508	0.998924	1.02233	0.747757	0.542792	0.427546
	x_daughter	0.1099	0.6594	1.2089	1.7584	2.3079	2.8574	3.4069	3.9564	4.5059	5.0554	5.6049	6.1544	6.7039	7.2534	7.8029	8.3524	8.9019	9.4514	10.0009	10.5504	11.0999	11.6494	12.1989	12.7484	13.2979	13.8474	14.3969	14.9464	15.4959	16.0454	16.5949	17.1444	17.6939	18.2434	18.7929	19.3424	19.8919	20.4414	20.9909	21.5404	22.0899	22.6394	23.1889	23.7384	24.2879	24.8374	25.3869	25.9364
	y_daughter	0.870968	0.709677	0.548387	0.580645	0.774194	1.03226	1.54839	2.48387	3.3871	4.03226	4.93548	5.87097	7.03226	7.96774	9.25806	10.3548	11.4839	12.6452	13.0968	13.3548	13.4839	13.5484	14.4194	15.1935	15.7742	16.5806	16.9677	18.0645	18	17.8387	17.5806	17.1935	16.9032	15.9355	15.3226	15	14.5484	14.4516	14	14.0968	14.0968	13.8065	13.9355	13.7742	14.0645	14.6452	14.6452	14.8387
	y_err_dughter	0.805892	0.642575	0.623897	0.672022	0.990275	1.11007	1.6297	2.44773	2.62904	2.49645	2.47569	2.34864	2.12107	2.76265	3.55872	3.16805	3.11845	2.6019	2.46786	2.25903	2.32194	2.46088	3.18092	3.46813	3.27322	3.04165	2.89233	2.11243	2.06559	2.13068	2.29164	2.41412	2.70006	2.95449	2.59983	2.28035	2.40609	2.23366	2.26569	2.21141	2.03887	1.85147	1.61112	1.56439	1.5478	1.42708	1.42708	1.4628
	x_daughter	0.1099	0.6594	1.2089	1.7584	2.3079	2.8574	3.4069	3.9564	4.5059	5.0554	5.6049	6.1544	6.7039	7.2534	7.8029	8.3524	8.9019	9.4514	10.0009	10.5504	11.0999	11.6494	12.1989	12.7484	13.2979	13.8474	14.3969	14.9464	15.4959	16.0454	16.5949	17.1444	17.6939	18.2434	18.7929	19.3424	19.8919	20.4414	20.9909	21.5404	22.0899	22.6394	23.1889	23.7384	24.2879	24.8374	25.3869	25.9364
	y_daughter	0.129032	0.129032	0.129032	0.193548	0.225806	0.645161	1.19355	1.77419	2.6129	3.67742	4.45161	5.16129	5.74194	6.93548	7.93548	9.16129	10.5806	11.9677	13.4839	14.5484	15.1613	16.0645	15.0968	14.5484	13.8065	13.5161	13.7742	13.7742	14.4839	15.8065	16.8387	18.5161	18.7742	19.2903	19.7419	19.9677	19.9032	18.8387	18.2903	17.2581	16.8065	15.9355	15.5806	15.5484	15.3226	15.4194	15.0968	15.1613
	y_err_dughter	0.427546	0.427546	0.427546	0.477448	0.497305	1.17042	1.64153	1.76465	1.97783	2.32934	2.09505	1.91654	1.93163	2.69488	2.99928	3.59719	3.79275	3.46875	3.03173	2.46088	2.19236	1.96529	2.93661	3.25411	3.35081	3.38498	3.5936	3.63052	3.38498	3.29059	3.20517	3.03173	3.16975	3.17483	3.14078	2.98311	2.94794	3.05611	3.23722	3.04377	2.72543	2.58116	2.21772	1.99731	2.08786	2.27705	1.83221	1.80918
	a-2
	x	-13.0781	-12.5286	-11.9791	-11.4296	-10.8801	-10.3306	-9.7811	-9.2316	-8.6821	-8.1326	-7.5831	-7.0336	-6.4841	-5.9346	-5.3851	-4.8356	-4.2861	-3.7366	-3.1871	-2.6376	-2.0881	-1.5386	-0.9891	-0.4396	0.1099	0.6594	1.2089	1.7584	2.3079	2.8574	3.4069	3.9564	4.5059	5.0554	5.6049	6.1544	6.7039	7.2534	7.8029	8.3524	8.9019	9.4514	10.0009	10.5504	11.0999	11.6494	12.1989	12.7484
	y	1275.74	1294.19	1307.56	1306.94	1306.18	1273.12	1215.43	1137.94	1047.38	943.477	832.295	730.762	620.22	491.938	364.34	252.385	149.4	58.8739	-0.746703	-21.0542	-30.0191	-36.1159	-40.6748	-44.4757	-46.7866	-47.1095	-47.2363	-43.6203	-32.9311	-13.6844	16.7133	53.692	96.1136	143.966	196.145	250.517	302.515	356.622	412.634	465.847	517.675	560.723	598.531	629.994	658.897	682.434	707.647	736.432
	y_err	35.6738	29.3235	37.2468	40.5141	43.1477	97.3829	159.235	196.823	214.7	217.378	181.263	161.713	202.145	256.643	264.783	256.933	213.195	135.186	46.9514	24.2073	17.6908	11.8647	11.9299	11.8824	11.4139	11.2635	8.65978	12.4209	23.8918	41.9174	66.0296	84.3792	94.2596	95.2263	92.6366	91.0167	94.9175	105.61	108.083	100.935	91.3586	77.0096	60.1958	48.8955	48.6675	42.8451	50.1292	56.151
[truncated: 27 more columns]

## Sheet: Figure 5b
		b-1
		x_mother	-13.09	-12.54	-11.99	-11.44	-10.89	-10.34	-9.79	-9.24	-8.69	-8.14	-7.59	-7.04	-6.49	-5.94	-5.39	-4.84	-4.29	-3.74	-3.19	-2.64	-2.09	-1.54	-0.99	-0.44	0.11
		y_mother	17.129	16.7419	16.7097	16.4516	16.0323	15.6774	15.5806	15	14.3871	13.3871	11.9032	10.2581	8.06452	6	4.19355	2.51613	1.67742	0.806452	0.516129	0.483871	0.290323	0.225806	0.129032	0.129032	0.16129	0.387097	1.58065	3.29032	5.54839	7.70968	9.93548	11.7742	13.0323	13.4839	13.5806	13.5161	13.4839	13.5806	13.5161	13.3871	13.2903	12.9677	12.4516	12.0968	11.8387	11.6774	11.5484
		y_err_mother	1.49982	1.38967	1.32145	1.50197	1.35361	1.10716	1.23218	1.54919	1.45321	2.52557	3.59031	4.03293	4.61834	4.6404	3.81593	2.52812	2.07183	1.10813	0.889605	0.889605	0.69251	0.497305	0.340777	0.340777	0.373878
		x_daughter	0.11	0.66	1.21	1.76	2.31	2.86	3.41	3.96	4.51	5.06	5.61	6.16	6.71	7.26	7.81	8.36	8.91	9.46	10.01	10.56	11.11	11.66	12.21	12.76	13.31	13.86	14.41	14.96	15.51	16.06	16.61	17.16	17.71	18.26	18.81	19.36	19.91	20.46	21.01	21.56	22.11	22.66	23.21	23.76	24.31	24.86	25.41
		y_daughter	0	0	0.129032	0.612903	1.83871	3.64516	5.51613	7.29032	9.35484	10.7742	12.0645	12.4516	12.6129	13.0968	13.129	13.4516	13.4194	13.5484	13.5161	13.3871	13.3871	13.3548	13.4516	13.4194	13.5484	13.4839	13.3548	13.3226	12.9355	12.9032	12.9355	12.9677	12.871	12.871	13.1935	13.0323	12.9355	12.7097	12.6129	12.7742	12.6774	12.5484	12.129	12.1935	12.0968	11.6452	11.2581
		y_err_dughter	0	0	0.562254	1.30837	2.96757	4.45383	5.11124	4.79718	3.99623	2.71673	2.44861	2.33579	2.34773	1.98922	1.76526	1.65002	1.56576	1.56714	1.48034	1.38269	1.5637	1.68421	1.54572	1.43235	1.56714	1.58894	1.72334	1.70073	1.84274	2.05515	2.01553	1.99138	1.94494	1.80263	1.6211	1.30343	1.26321	1.29598	1.17409	1.14629	1.07663	1.20661	1.52188	1.55819	1.55681	1.51764	1.59097
		x_daughter	0.11	0.66	1.21	1.76	2.31	2.86	3.41	3.96	4.51	5.06	5.61	6.16	6.71	7.26	7.81	8.36	8.91	9.46	10.01	10.56	11.11	11.66	12.21	12.76	13.31	13.86	14.41	14.96	15.51	16.06	16.61	17.16	17.71	18.26	18.81	19.36	19.91	20.46	21.01	21.56	22.11	22.66	23.21	23.76	24.31	24.86	25.41
		y_daughter	0.16129	0.387097	1.58065	3.29032	5.54839	7.70968	9.93548	11.7742	13.0323	13.4839	13.5806	13.5161	13.4839	13.5806	13.5161	13.3871	13.2903	12.9677	12.4516	12.0968	11.8387	11.6774	11.5484	11.6452	11.9032	12.1613	12.2258	12.3871	12.5484	12.5484	12.7742	12.9355	13.0323	13.129	13.129	13.0323	12.8065	12.7097	12.6129	12.3871	12.2258	12.129	12.3548	12.3226	12.4839	12.5161	12.5484
		y_err_dughter	0.373878	0.667204	2.87256	4.49588	5.76679	5.80341	5.18289	3.36363	2.12107	1.63036	1.25895	1.2075	1.2348	1.14816	1.12163	1.20215	1.21638	1.5808	1.56714	1.46867	1.39276	1.53595	1.36232	1.30508	1.22079	1.26746	1.25724	0.989189	0.960511	0.888396	0.920495	1.03071	1.016	1.11779	1.02443	1.11007	1.32714	1.24348	1.22956	1.11587	1.08657	1.17592	1.08162	1.07663	1.12163	1.15097	1.15004
		b-2
		x	-13.09	-12.54	-11.99	-11.44	-10.89	-10.34	-9.79	-9.24	-8.69	-8.14	-7.59	-7.04	-6.49	-5.94	-5.39	-4.84	-4.29	-3.74	-3.19	-2.64	-2.09	-1.54	-0.99	-0.44	0.11	0.66	1.21	1.76	2.31	2.86	3.41	3.96	4.51	5.06	5.61	6.16	6.71	7.26	7.81	8.36	8.91	9.46	10.01	10.56	11.11	11.66	12.21
		y	1080.3	1086.63	1083.24	1072.11	1061.34	1035.22	1003.38	958.933	905.494	853.628	776.004	681.304	573.698	466.206	363.561	270.785	202.86	162.275	143.576	137.872	142.093	142.87	143.211	143.929	143.697	147.909	158.668	179.521	210.918
		y_err	30.3201	29.1664	29.4835	39.8345	48.0514	60.9664	72.2776	89.5877	108.396	118.061	146.693	185.769	217.344	229.325	221.431	167.097	102.281	54.3047	21.6156	15.3084	10.9482	7.34549	6.33476
[truncated: 28 more columns]

## Sheet: Figure 6b
Hes.a					Hes.a DNA binding mutant
Seconds	FRAP1	FRAP2	FRAP3		Seconds	FRAP1	FRAP2	FRAP3
0	1	1	1		0	1	1	1
3	0.0558236	0.0267206	0.0257603		3	0.022076	0.076564	0.083355
4	0.140593	0.0323887	0.0332737		4	0.059172	0.085434	0.086185
5.5	0.177119	0.102834	0.0808587		5	0.101957	0.145892	0.150502
8.5	0.241902	0.14251	0.221109		7	0.257169	0.225957	0.234371
11	0.299793	0.211336	0.242934		12	0.427856	0.251867	0.26267
14	0.355617	0.224291	0.309123		15	0.468821	0.307656	0.321585
15	0.357684	0.238866	0.35814		31	0.56873	0.577731	0.656547
31	0.403859	0.296356	0.449374

## Sheet: Extended data Figure 2a
Nucleus	Fluorescnece intensity
1	0.37
2	0.39
3	0.542
4	0.542
5	0.568
6	0.606
7	0.67
8	0.686
9	0.7
10	0.742
11	0.788
12	0.804
13	0.818
14	0.84
15	0.932
16	1.016
17	1.04
18	1.076
19	1.104
20	1.162
21	1.164
22	1.218
23	1.266
24	1.448
25	1.692
26	1.71
27	1.778
28	1.934
29	1.984
30	2.194
31	2.54
32	2.56
33	2.71
34	2.746
35	2.748
36	3.03

## Sheet: Extended data Figure 2b
Nucleus	Fluorescnece intensity
1	0.182
2	0.24
3	0.254
4	0.284
5	0.296
6	0.404
7	0.408
8	0.424
9	0.606
10	0.628
11	0.97
12	0.99
13	1.152
14	1.352
15	1.64
16	1.678
17	1.698
18	1.796
19	1.808
20	1.858
21	1.888
22	1.926
23	1.978
24	2.062
25	2.686
26	2.77
27	2.89
28	3.538
29	3.632
30	3.738
31	3.808
32	4.502
33	4.694
34	5.438
35	5.894
36	5.904

## Sheet: Extended data Figure 3c
		hesA delWRPW, gro	0.0260717	0.0139431	0.00650046	0.0510628	0.0951571	0.0522698	0.0224805	0.0682229	0.0499783	0.0847315	0.118302	0.00259416	NaN	NaN	NaN
		hesA, fib1	-0.00825384	0.066711	0.08545	-0.0309686	-0.0287148	0.0333199	0.0933424	-0.0273469	0.0216929	-0.109396	0.191533	0.0531489	-0.00585658	0.0415668	-0.0236945

## Sheet: Extended data Figure 6a
Amino acid	PONDR score
1	0.916358
2	0.907408
3	0.900449
4	0.895607
5	0.883028
6	0.869878
7	0.856102
8	0.847429
9	0.836398
10	0.82661
11	0.817925
12	0.805189
13	0.78202
14	0.75663
15	0.725439
16	0.698722
17	0.673332
18	0.617259
19	0.575592
20	0.544641
21	0.548907
22	0.553984
23	0.545254
24	0.553565
25	0.547464
26	0.550473
27	0.547198
28	0.531944
29	0.507438
30	0.489422
31	0.486103
32	0.45285
33	0.449437
34	0.444394
35	0.430815
36	0.417221
37	0.409822
38	0.412153
39	0.427586
40	0.465785
41	0.520979
42	0.562263
43	0.60456
44	0.632306
45	0.642795
46	0.634456
47	0.615421
48	0.592224
49	0.63142
50	0.654602
51	0.620446
52	0.594137
53	0.591962
54	0.543111
55	0.493485
56	0.448673
57	0.38802
58	0.341557
59	0.300865
60	0.246219
61	0.224363
62	0.2233
63	0.213239
64	0.211734
65	0.228554
66	0.249377
67	0.271813
68	0.291913
69	0.32637
70	0.340519
71	0.335246
72	0.33996
73	0.358477
74	0.339938
75	0.353635
76	0.39525
77	0.432277
78	0.417327
79	0.397712
80	0.351953
81	0.297588
82	0.238183
83	0.196116
84	0.165115
85	0.136913
86	0.132283
87	0.117759
88	0.112701
89	0.133481
90	0.147222
91	0.164472
92	0.203384
93	0.285501
94	0.377236
95	0.461148
96	0.542099
97	0.582659
98	0.606546
99	0.598704
100	0.600467
101	0.589657
102	0.575454
103	0.571196
104	0.561736
105	0.551342
106	0.547447
107	0.53348
108	0.535126
109	0.531977
110	0.530804
111	0.526379
112	0.510169
113	0.516294
114	0.547089
115	0.553329
116	0.552091
117	0.603041
118	0.654372
119	0.6922
120	0.711505
121	0.733026
122	0.742914
123	0.765936
124	0.791229
125	0.802558
126	0.814457
127	0.823356
128	0.831837
129	0.837502
130	0.834889
131	0.82863
132	0.826225
133	0.842868
134	0.860932
135	0.877013
136	0.895362
137	0.91424
138	0.929496
139	0.94006
140	0.947496
141	0.950457
142	0.95954
143	0.971539
144	0.976615
145	0.978873
146	0.980167
147	0.980719
148	0.981796
149	0.9814
150	0.979605
151	0.978547
152	0.977554
153	0.976134
154	0.97341
155	0.96769
156	0.961854
157	0.955295
158	0.947957
159	0.943235
160	0.930368
161	0.920148
162	0.906406
163	0.891607
164	0.873186
165	0.860524
166	0.846628
167	0.831406
168	0.830684
169	0.818542
170	0.811344
171	0.803735
172	0.793717
173	0.781194
174	0.771999
175	0.762941
176	0.760418
177	0.762115
178	0.755796
179	0.743978
180	0.729048
181	0.716443
182	0.720553
183	0.732266
184	0.728096
185	0.733876
186	0.744642
187	0.759744
188	0.774393
189	0.786169
190	0.796521
191	0.808085
192	0.821273
193	0.832864
194	0.846793
195	0.859314
196	0.868434
197	0.87869
198	0.888223
199	0.904759
200	0.916156
201	0.927403
202	0.939096
203	0.9486
204	0.954753
205	0.96152
206	0.968792
207	0.973567
208	0.977852
209	0.980466
210	0.983232
211	0.9862
212	0.988202
213	0.989729
214	0.990494
215	0.990967
216	0.991429
217	0.991982
218	0.99241
219	0.992777
220	0.993159
221	0.993327
222	0.993487
223	0.993621
224	0.993692
225	0.993745
226	0.993815
227	0.993821
228	0.994087
229	0.994302
230	0.994786
231	0.995051
232	0.995064
233	0.995126
234	0.995128
235	0.995109
236	0.995166
237	0.995227
238	0.99524
239	0.995369
240	0.995414
241	0.995437
242	0.995461
243	0.99552
244	0.99561
245	0.995671
246	0.995737
247	0.995779
248	0.9958
249	0.995698
250	0.995467
251	0.995232
252	0.995116
253	0.994963
254	0.994733
255	0.994452
256	0.994031
257	0.993794
258	0.993399
259	0.993064
260	0.992716
261	0.99244
262	0.99248
263	0.992203
264	0.991829
265	0.991053
266	0.98999
267	0.988213
268	0.987437
269	0.986809
270	0.986257
271	0.985937
272	0.985395
273	0.984951
274	0.984726
275	0.984454
276	0.984107
277	0.983806
278	0.983279
279	0.982923
280	0.982591
281	0.98177
282	0.981271
283	0.980524
284	0.98029
285	0.98016
286	0.980242
287	0.98025
288	0.979796
289	0.979473
290	0.979432
291	0.97928
292	0.978845
293	0.978596
294	0.978438
295	0.978046
296	0.978144
297	0.978682
298	0.979689
299	0.979509
300	0.97908
301	0.979539
302	0.979193
303	0.979104
304	0.979141
305	0.97914
306	0.979168
307	0.979285
308	0.979753
309	0.979531
310	0.979708
311	0.979764
312	0.979587
313	0.979574
314	0.978662
315	0.978174
316	0.976482
317	0.97505
318	0.975475
319	0.976144
320	0.976602
321	0.97693
322	0.977182
323	0.976488
324	0.975577
325	0.974786
326	0.974255
327	0.973778
328	0.973166
329	0.973821
330	0.974335
331	0.974457
332	0.974231
333	0.974175
334	0.973746
335	0.973501
336	0.972758
337	0.971553
338	0.970466
339	0.969747
340	0.968503
341	0.967681
342	0.968221
343	0.9678
344	0.968549
345	0.96911
346	0.969728
347	0.970131
348	0.96988
349	0.969184
350	0.96845
351	0.967782
352	0.967572
353	0.967305
354	0.96781
355	0.968349
356	0.96896
357	0.96945
358	0.969659
359	0.97023
360	0.971019
361	0.971599
362	0.972448
363	0.973385
364	0.974568
365	0.975732
366	0.976692
367	0.97731
368	0.978029
369	0.978858
370	0.979496
371	0.97997
372	0.980353
373	0.98117
374	0.981817
375	0.982256
376	0.982843
377	0.98327
378	0.984209
379	0.985469
380	0.987835
381	0.989249
382	0.990672
383	0.991684
384	0.99251
385	0.993087
386	0.993569
387	0.994066
388	0.994483
389	0.995118
390	0.995425
391	0.995765
392	0.996019
393	0.996278
394	0.996458
395	0.996556
396	0.996558
397	0.996606
398	0.996643
399	0.996762
400	0.996771
401	0.996675
402	0.996638
403	0.996534
404	0.99637
405	0.995736
406	0.995309
407	0.994879
408	0.994474
409	0.993774
410	0.992159
411	0.991538
412	0.990599
413	0.989895
414	0.989258
415	0.988341
416	0.987487
417	0.986714
418	0.985676
419	0.983953
420	0.981229
421	0.977567
422	0.974022
423	0.969287
424	0.96291
425	0.953933
426	0.942537
427	0.932675
428	0.923501
429	0.913337
430	0.900349
431	0.88509
432	0.88012
433	0.876901
434	0.87206
435	0.85832
436	0.850216
437	0.84351
438	0.83367
439	0.822643
440	0.810511
441	0.803522
442	0.797556
443	0.784196
444	0.777981
445	0.767494
446	0.753084
447	0.74665
448	0.733982
449	0.716798
450	0.696549
451	0.683153
452	0.66077
453	0.628971
454	0.619528
455	0.60102
456	0.585987
457	0.580905
458	0.585535
459	0.549768
460	0.539366
461	0.545822
462	0.560802
463	0.552486
464	0.560674
465	0.556439
466	0.551975
467	0.544387
468	0.522224
469	0.494344
470	0.483452
471	0.474269
472	0.435759
473	0.414201
474	0.374636
475	0.386386
476	0.38202
477	0.382784
478	0.396783
479	0.41798
480	0.417852
481	0.410528
482	0.423355
483	0.439524
484	0.444461
485	0.460828
486	0.481191
487	0.491633
488	0.489359
489	0.505292
490	0.516351
491	0.524623
492	0.534726
493	0.529276
494	0.522369
495	0.543164
496	0.574769
497	0.591463
498	0.60977
499	0.628737
500	0.638546
501	0.641453
502	0.636944
503	0.640379
504	0.654943
505	0.666884
506	0.682415
507	0.717301
508	0.74024
509	0.750457
510	0.762426
511	0.754176
512	0.752284
513	0.740799
514	0.7194
515	0.680081
516	0.642292
517	0.600181
518	0.554004
519	0.504796
520	0.519959
521	0.455623
522	0.431384
523	0.415784
524	0.442544
525	0.450795
526	0.442999
527	0.428108
528	0.439771
529	0.429927
530	0.418011
531	0.411131
532	0.40547
533	0.382503
534	0.361469
535	0.330117
536	0.281011
537	0.232872
538	0.198215
539	0.16421
540	0.139837
541	0.133656
542	0.131893
543	0.121017
544	0.117697
545	0.131867
546	0.153374
547	0.17717
548	0.207453
549	0.237365
550	0.280238
551	0.324367
552	0.356607
553	0.394673
554	0.380872
555	0.354644
556	0.353537
557	0.337418
558	0.299878
559	0.286303
560	0.263788
561	0.219605
562	0.186809
563	0.183768
564	0.172648
565	0.169528
566	0.183371
567	0.194009
568	0.197878
569	0.234687
570	0.283453
571	0.317363
572	0.345688
573	0.397211
574	0.423492
575	0.424547
576	0.447113
577	0.450742
578	0.435074
579	0.439483
580	0.43093
581	0.434308
582	0.424843
583	0.400872
584	0.369237
585	0.342268
586	0.308591
587	0.320273
588	0.332823
589	0.317079
590	0.319549
591	0.321449
592	0.301577
593	0.293144
594	0.292257
595	0.281713
596	0.250646
597	0.244049
598	0.258559
599	0.272534
600	0.2929
601	0.29901
602	0.289336
603	0.280979
604	0.290308
605	0.282238
606	0.2781
607	0.285067
608	0.285582
609	0.278715
610	0.276216
611	0.306404
612	0.319993
613	0.327904
614	0.324124
615	0.30764
616	0.267013
617	0.23196
618	0.222221
619	0.209379
620	0.209826
621	0.207012
622	0.199903
623	0.185532
624	0.179695
625	0.161192
626	0.158289
627	0.160305
628	0.202788
629	0.24391
630	0.276706
631	0.311992
632	0.347923
633	0.354534
634	0.332334
635	0.294848
636	0.256872
637	0.213593
638	0.17614
639	0.151831
640	0.132597
641	0.11952
642	0.114589
643	0.119172
644	0.123353
645	0.132512
646	0.148367
647	0.172928
648	0.204096
649	0.225045
650	0.253331
651	0.268657
652	0.249471
653	0.234779
654	0.21373
655	0.180249
656	0.15432
657	0.13146
658	0.104877
659	0.094754
660	0.096009
661	0.10379
662	0.109196
663	0.112369
664	0.119745
665	0.114946
666	0.106934
667	0.11288
668	0.112651
669	0.122923
670	0.141994
671	0.168481
672	0.207143
673	0.251904
674	0.286959
675	0.314818
676	0.338637
677	0.324518
678	0.312927
679	0.305531
680	0.326597
681	0.323705
682	0.336011
683	0.37752
684	0.383623
685	0.388103
686	0.390451
687	0.391418
688	0.350459
689	0.344144
690	0.339888
691	0.32708
692	0.317743
693	0.341606
694	0.326925
695	0.326628
696	0.320392
697	0.304831
698	0.302674
699	0.284649
700	0.268379
701	0.256238
702	0.241187
703	0.229139
704	0.23435
705	0.229183
706	0.233453
707	0.235468
708	0.225467
709	0.229075
710	0.22774
711	0.258368
712	0.276182
713	0.283148
714	0.308695
715	0.34075
716	0.35616
717	0.343842
718	0.360718
719	0.343224
720	0.30778
721	0.280888
722	0.264519
723	0.221822
724	0.194733
725	0.176333
726	0.168079
727	0.164866
728	0.156864
729	0.147967
730	0.131972
731	0.132989
732	0.148941
733	0.163105
734	0.178153
735	0.194953
736	0.207328
737	0.220999
738	0.255245
739	0.276591
740	0.295032
741	0.315024
742	0.351578
743	0.371377
744	0.381312
745	0.417912
746	0.438258
747	0.454914
748	0.45548
749	0.492511
750	0.490051
751	0.52442
752	0.544388
753	0.586934
754	0.628769
755	0.671091
756	0.617044
757	0.55476
758	0.485195
759	0.392001
760	0.313116
761	0.269975
762	0.240895
763	0.224916
764	0.218801
765	0.235935
766	0.241326
767	0.266487
768	0.27547
769	0.263541
770	0.213402
771	0.195398
772	0.176291
773	0.187912
774	0.202914
775	0.233874
776	0.238699
777	0.248789
778	0.262546
779	0.266844
780	0.286884
781	0.297361
782	0.30956
783	0.310879
784	0.341041
785	0.34547
786	0.353753
787	0.359421
788	0.345231
789	0.318548
790	0.27623
791	0.244381
792	0.227165
793	0.220469
794	0.227161
795	0.240955
796	0.28683
797	0.339009
798	0.381732
799	0.431916
800	0.512897
801	0.58328
802	0.583228
803	0.580405
804	0.586337
805	0.576338
806	0.545984
807	0.511535
808	0.487335
809	0.442069
810	0.389183
811	0.346029
812	0.292584
813	0.253351
814	0.233139
815	0.218182
816	0.227163
817	0.240708
818	0.263059
819	0.265919
820	0.324506
821	0.363486
822	0.41809
823	0.462031
824	0.510147
825	0.50073
826	0.506769
827	0.515336
828	0.545481
829	0.537401
830	0.523198
831	0.556445
832	0.563625
833	0.647935
834	0.693347
835	0.762399

## Sheet: Extended data Figure 6b
Amino acid	PONDR score
1	0.992059
2	0.991555
3	0.990865
4	0.989666
5	0.987457
6	0.984319
7	0.9821
8	0.978677
9	0.97463
10	0.968442
11	0.962326
12	0.958139
13	0.953123
14	0.94538
15	0.940898
16	0.943232
17	0.943795
18	0.942058
19	0.9416
20	0.940108
21	0.936196
22	0.93355
23	0.926696
24	0.917541
25	0.908764
26	0.900364
27	0.890945
28	0.875095
29	0.860688
30	0.847385
31	0.829495
32	0.810212
33	0.783029
34	0.775295
35	0.737525
36	0.70265
37	0.684881
38	0.670199
39	0.643648
40	0.600927
41	0.597734
42	0.561958
43	0.590363
44	0.583975
45	0.570997
46	0.577177
47	0.581346
48	0.585013
49	0.604856
50	0.618087
51	0.591665
52	0.587446
53	0.566811
54	0.539031
55	0.513223
56	0.466067
57	0.412853
58	0.338474
59	0.30596
60	0.300955
61	0.304654
62	0.302464
63	0.336851
64	0.376242
65	0.395534
66	0.422938
67	0.466742
68	0.496897
69	0.516397
70	0.536649
71	0.564029
72	0.582782
73	0.599972
74	0.614791
75	0.634996
76	0.656461
77	0.6508
78	0.658183
79	0.658534
80	0.668056
81	0.668019
82	0.691116
83	0.716264
84	0.76595
85	0.79954
86	0.819635
87	0.843862
88	0.862587
89	0.877107
90	0.885957
91	0.888974
92	0.890127
93	0.882122
94	0.876451
95	0.874474
96	0.857189
97	0.840429
98	0.821239
99	0.789495
100	0.759178
101	0.726242
102	0.684594
103	0.647425
104	0.612176
105	0.53573
106	0.527728
107	0.488875
108	0.498498
109	0.504718
110	0.531041
111	0.536757
112	0.524929
113	0.529693
114	0.526665
115	0.515665
116	0.503612
117	0.484947
118	0.445122
119	0.455358
120	0.43025
121	0.426351
122	0.398057
123	0.398055
124	0.40459
125	0.416614
126	0.436316
127	0.429117
128	0.438778
129	0.464064
130	0.512268
131	0.562711
132	0.606633
133	0.623711
134	0.653436
135	0.685563
136	0.687334
137	0.723437
138	0.724629
139	0.750164
140	0.746596
141	0.762593
142	0.762644
143	0.759387
144	0.764855
145	0.768724
146	0.771083
147	0.774096
148	0.774035
149	0.779754
150	0.776263
151	0.788841
152	0.773894
153	0.774836
154	0.79001
155	0.79453
156	0.814478
157	0.832609
158	0.847728
159	0.867234
160	0.877126
161	0.882211
162	0.885799
163	0.890388
164	0.893012
165	0.895821
166	0.903744
167	0.908858
168	0.911868
169	0.914611
170	0.918039
171	0.918513
172	0.919772
173	0.924262
174	0.920422
175	0.920694
176	0.91677
177	0.918726
178	0.918602
179	0.934229
180	0.935782
181	0.942656
182	0.942037
183	0.951494
184	0.956748
185	0.959166
186	0.961024
187	0.962951
188	0.965678
189	0.968677
190	0.971436
191	0.972127
192	0.974005
193	0.974331
194	0.974216
195	0.972213
196	0.971447
197	0.968838
198	0.97207
199	0.973133
200	0.974298
201	0.975223
202	0.976106
203	0.977314
204	0.978114
205	0.978649
206	0.979623
207	0.97989
208	0.981164
209	0.981222
210	0.981335
211	0.982738
212	0.981958
213	0.983016
214	0.983217
215	0.983444
216	0.984404
217	0.984503
218	0.984587
219	0.984715
220	0.984611
221	0.98459
222	0.984357
223	0.983913
224	0.984077
225	0.984236
226	0.984046
227	0.982514
228	0.979131
229	0.97737
230	0.974545
231	0.971493
232	0.969914
233	0.969375
234	0.968176
235	0.967148
236	0.96551
237	0.962928
238	0.960689
239	0.95783
240	0.951591
241	0.94558
242	0.936831
243	0.934282
244	0.932147
245	0.929292
246	0.925943
247	0.922547
248	0.915902
249	0.913502
250	0.908549
251	0.898584
252	0.887208
253	0.874862
254	0.884784
255	0.879343
256	0.881063
257	0.888819
258	0.892066
